# Supplementary material for: Characteristics of Carbapenem-Resistant Enterobacteriaceae in Ready-to-Eat Vegetables in China
Source: Front Microbiol. 2018 Jun 1;9:1147. doi: 10.3389/fmicb.2018.01147 (PMC5992273; doi:10.3389/fmicb.2018.01147)
Supplement: Supplementary file 1 [file Table_1.xlsx]

## Sheet: sample origin
Table S1. Types and origins of the 411 fresh vegetables samples in this study
types of fresh vegetables	Shandong province										Shanghai province	Beijing province	Henan province		Heilongjiang province	Tianjin province	Jiangsu province		total	samples with CRE
	City Binzhou (1 supermarket)	City Huimin (2 supermarkets)	City Yantai (2 supermarkets)	City Haiyang (1 supermarket)	City Laiyang (4 supermarkets)	City Licang (1 farmer’s market)	City Shibei (3 supermarkets)	City Jimo (4 supermarkets)	City Liaocheng (2 supermarkets and 1 farmer's market)	City Guanxian (2 supermarkets)	City Putuo (2 farmer’s markets)	City Haidian (1 farmer’s market)	City Xinxiang (2 supermarkets and 1 farmer's market)	City Zhengzhou (2 supermarkets and 1 farmer's market)	City Harbin (2 supermarkets)	City Binhai (1 farmer's market)	City Baixia (1 supermarket and 1 farmer's market)	City Xuanwu (1 supermarket)
tomato	2	4	2	1	5	4	3	5	4	4	7	2	4	2	4	2	8	4	67	1
cucumber	2	4	2	1	7	6	5	4	6	4	9	2	4	2	2	2	10	2	74	3
romaine lettuce		2	2	1	2	2	3	2	3		3	1	3	2	2	2	3	2	35	2
leaf rape									2	4	6	2	4	2	2	3	6	2	33
curly endive		3	3		6	2	2		3	3				2	1	1	2		28	4
green pepper	2	3	2	1	6					4	4	2			2	2	4	2	34
chilli pepper	2					6							4	2			6	2	22
spinach											3	2	5	2	2	2	6		22
mungbean sprouts				1	5		3		1	1	2		2	1	3	1	1		21
coriander	1										3		4	2	2		5	2	19
leaf lettuce	2							3	2		2	1		2			2	2	16
pakchoi									2			3	4					1	10
carrot	2	2									1			2			2		9
soybean sprouts	1												2	1	1	2	1		8
garland chrysanthemum		1							1							1	2		5
eggplant	1	3																	4
green shallots											3						1		4
total	15	22	11	5	31	20	16	14	24	20	43	15	36	22	21	18	59	19	411
Samples with CRE	1		2		4	2		1
